# Supplementary material for: Accurate diagnosis of mismatch repair deficiency in colorectal cancer using high-quality DNA samples from cultured stem cells
Source: Oncotarget. 2018 Dec 25;9(101):37534–48. doi: 10.18632/oncotarget.26495 (PMC6331025; doi:10.18632/oncotarget.26495)
Supplement: Supplementary file 3 [file oncotarget-09-37534-s003.xlsx]

## Sheet: MSI-L, MSS
Supplementary Table 2: Potential cancer-driving mutation list of 11 MSI-L/MSS cases
HC13T				HC9T				HC17T				HC19T				HC32T				HC40T				HC50T				HC58T				HC59T				HC70T				HC73T
Gene ID	AA mutation	Mutation ID	Frequency	Gene ID	AA mutation	Mutation ID	Frequency	Gene ID	AA mutation	Mutation ID	Frequency	Gene ID	AA mutation	Mutation ID	Frequency	Gene ID	AA mutation	Mutation ID	Frequency	Gene ID	AA mutation	Mutation ID	Frequency	Gene ID	AA mutation	Mutation ID	Frequency	Gene ID	AA mutation	Mutation ID	Frequency	Gene ID	AA mutation	Mutation ID	Frequency	Gene ID	AA mutation	Mutation ID	Frequency	Gene ID	AA mutation	Mutation ID	Frequency
BRAF	p.V600E	COSM476	66	APC	p.K581fs	---	100	KRAS	p.G12C	COSM516	53	BRAF	p.V600E	COSM476	57.1	APC	p.Q1291X	COSM19072	47.1	APC	p.K139fs	COSM25153	36.6	KRAS	p.G12D	COSM521	49	APC	p.H1490fs	COSM18785	54.6	APC	p.V1414fs	COSM19703	65.9	KRAS	p.G12D	COSM521	61.9	APC	p.Q1406fs	COSM19088	47.2
SOX11	p.A285V	---	54.4	TP53	p.L162fs	---	100	SMAD4	p.R361H	COSM14122	97.3	TP53	p.E259X	COSM10710	97.7	AURKC	p.Y95H	---	78.6	TP53	p.R175H	COSM99914	100	TP53	p.V173A	COSM44327	98.6	KRAS	p.Q61H	COSM555	49.9	KRAS	p.G12D	COSM521	67.6	FBXW7	p.S582L	COSM22979	46.6	TP53	p.R499X	COSM99720	100
TP53	p.L14L	---	98.2	TP53	p.E28K	---	100	APC	p.R1450X	COSM13127	51.8	APC	p.V1251fs	---	92.9	GNAS	p.P530S	---	30.2	PIK3CA	p.E545K	COSM125370	67.8	PAX7	p.G294S	---	50.5	FBXW7	p.R689W	COSM27083	49.1	TP53	p.A159G	COSM11148	100	CIC	p.R215W	COSM132818	47.4	APC	p.R499X	COSM29364	57.8
MAP2K4	p.V386I	---	98.9	VHL	p.D213G	---	67.3	APC	p.R1114X	COSM13125	49.4	WT1	p.S190Y	---	31.2	ERG	p.H441H	---	43	TSC2	p.R988H	---	44.5	DNMT3A	p.N360I	---	98.9	APC	p.R554X	COSM19040	50.4	APC	p.E1138fs	---	30.1	APC	p.R1450X	COSM13127	50.7	PTPRD	p.D653E	---	50.2
BCR	p.R679C	---	98.4	FGFR4	p.R401H	---	100	IGF2	p.V10V, V11M	---	48.7	TAL1	p.N204N	---	46.2	GPR124	p.P871P	---	52.8	IL21R	p.S553W	---	28.3	BCL11A	p.G334G	---	48.9	CDK8	p.T31I	---	50.8	MAPK1	p.V51E	---	50.5	APC	p.Q1095fs	---	30.9	ERBB2	p.T847S	---	48.9
PLCG1	p.M1055V	---	66.1					NUP98	p.R1496Q	---	50.2	MMP2	p.P333L	---	96.4	JAK3	p.P336P	---	51.3	FLT1	p.V587D	---	31.7	NTRK3	p.R814W	---	48.7	AXL	p.T541S	---	50.8	USP9X	p.L468R	---	93.8	NCOA1	p.D584V	---	52.4	MYCL1	p.R132R	---	97.7
SMAD4	p.Q289X	---	99					SMAD4	p.P356L	---	99	FN1	p.P1000H	---	50.4					USP9X	p.I941L	---	45.8	NOTCH1	p.R234R	---	57.9	KAT6B	p.R1010W	---	50.5	DPYD	p.K927N	---	31.3	FLT1	p.S1282L	---	58.1	IRS2	p.G668A	---	68.7
FANCJ	p.R579C	---	35.4					ICK	p.S466T	---	48.6									EP300	p.P860P	---	51.4					HSP90AA1	p.A95A	---	73.5	PAK3	p.R369R	---	100	IKBKB	p.T717T	---	47.3	CSMD3	p.S1414N	---	99.3
SAMD9	p.T253I	---	42.4					MLL	p.T3411T	---	49.1									KDM6A	p.V1112V	---	50.3					ATM	p.A88G	---	42.4	CSMD3	p.L1987L	---	35.2	SMAD2	p.S464X	---	100	IGF2R	p.P230P	---	45.6
CSMD3	p.E755K	---	34.7					EPHB1	p.E605K	---	48.8									EGFR	p.E114K	---	42.5					APC	p.R1589L	---	51	SYNE1	p.A7639T	---	31.1	MLL2	p.G4099R	---	61.8
PDGFRB	p.R987Q	---	68					NSD1	p.V927V	---	47.8									TET1	p.R222L	---	48.4					TCF7L2	p.R475Q	---	52.9					KDR	p.R347H	---	47.8
PDGFRB	p.E109Q	---	69																	FAS	p.K94N	---	50.2					MET	p.L238F	---	24.3					FAM123B	p.R358X	---	100
ESR1	p.A70A	---	30.6																	BLM	p.K1227K	---	45					ACVR2A	p.N327K	---	53					FAM123B	p.V110F	---	100
ABL2	p.T998M	---	47.5																	APC	p.G1703R	---	60					PTGS2	p.T192T	---	24.1					TAF1	p.R804Q	---	100
																				IGF2R	p.D1514G	---	51.7					BCL6	p.R217Q	---	56
																				NSD1	p.T48M	---	65.6
																				ERBB4	p.N754S	---	67.6
AA mutation: Amino Acid mutation
COSM: Catalogue Of Somatic Mutaions in cancer
Frequency: Allelic frequnecy
